# Supplementary material for: Serum fatty acid and lipoprotein subclass concentrations and their associations in prepubertal healthy Norwegian children
Source: Metabolomics. 2016 Mar 15;12:81. doi: 10.1007/s11306-016-1020-y (PMC4792365; doi:10.1007/s11306-016-1020-y)
Supplement: Supplementary file 3 — Supplementary material 3 (XLSX 13 kb) [file 11306_2016_1020_MOESM3_ESM.xlsx]

## Sheet: Sheet1
Supplementary material 3. Correlation coefficients between lipoprotein features and fatty acid concentrations for children.
	14:0	16:0	16:1 n-9	16:1 n-7	18:0	18:1 n-9	18:1 n-7	18:2 n-6 LA	18:3 n-3 ALA	20:3 n-6 DGLA	20:4 n-6 AA	22:0	20:5 n-3 EPA	24:0	22:5 n-6	24:1 n-9	22:5 n-3 DPA	22:6 n-3 DHA	TFA	EPA/AA
Chol	0.119	0.355	0.294	0.366	0.299	0.314	0.379	0.427	0.096	0.355	0.377	0.375	0.251	0.367	0.272	0.286	0.450	0.285	0.416	0.062
TG	0.613	0.406	0.611	0.532	0.226	0.556	0.389	0.047	0.459	0.191	-0.058	-0.061	0.072	-0.110	0.112	-0.052	0.086	0.056	0.311	0.103
CM	0.649	0.402	0.447	0.488	0.249	0.466	0.228	0.026	0.437	0.125	-0.065	-0.018	0.037	-0.051	0.110	-0.060	0.056	-0.045	0.274	0.073
VLDL	0.553	0.427	0.623	0.590	0.231	0.544	0.466	0.116	0.427	0.265	0.017	0.023	0.102	-0.032	0.177	0.013	0.164	0.154	0.353	0.091
LDL	0.143	0.298	0.252	0.344	0.219	0.304	0.351	0.335	0.100	0.243	0.298	0.258	0.259	0.252	0.159	0.243	0.330	0.241	0.349	0.108
HDL	-0.108	0.037	-0.046	-0.138	0.165	-0.012	-0.092	0.157	-0.090	0.105	0.159	0.174	-0.020	0.209	0.142	0.074	0.191	-0.036	0.082	-0.091
VLDL-VL	0.594	0.404	0.576	0.563	0.201	0.515	0.363	0.035	0.434	0.182	-0.055	-0.033	0.051	-0.083	0.140	-0.058	0.093	0.049	0.295	0.086
VLDL-L	0.515	0.406	0.609	0.590	0.203	0.512	0.476	0.125	0.387	0.269	0.031	0.045	0.091	-0.011	0.185	0.027	0.158	0.157	0.341	0.077
VLDL-M	0.396	0.312	0.517	0.410	0.173	0.461	0.420	0.115	0.376	0.199	0.001	-0.003	0.096	-0.068	0.094	0.007	0.121	0.180	0.285	0.084
VLDL-S	0.342	0.401	0.462	0.459	0.319	0.436	0.444	0.246	0.277	0.366	0.223	0.144	0.232	0.144	0.226	0.227	0.325	0.286	0.394	0.091
LDL-L	0.201	0.353	0.306	0.367	0.293	0.349	0.394	0.341	0.156	0.293	0.322	0.260	0.282	0.270	0.177	0.322	0.352	0.283	0.392	0.108
LDL-M	0.117	0.264	0.214	0.295	0.190	0.274	0.312	0.326	0.081	0.208	0.273	0.247	0.241	0.238	0.124	0.215	0.297	0.207	0.319	0.105
LDL-S	0.103	0.230	0.226	0.285	0.138	0.218	0.276	0.293	0.086	0.204	0.220	0.229	0.243	0.191	0.105	0.115	0.287	0.185	0.273	0.151
LDL-VS	0.124	0.266	0.254	0.324	0.169	0.228	0.302	0.323	0.107	0.243	0.241	0.275	0.265	0.236	0.137	0.153	0.332	0.207	0.305	0.164
HDL-VL	-0.159	0.025	-0.104	-0.111	0.105	-0.074	-0.033	0.151	-0.126	0.036	0.161	0.201	-0.012	0.259	0.135	0.178	0.199	0.097	0.063	-0.077
HDL-L	-0.210	-0.053	-0.158	-0.248	0.063	-0.131	-0.119	0.119	-0.138	-0.033	0.117	0.136	-0.046	0.193	0.067	0.127	0.130	0.023	-0.002	-0.093
HDL-M	-0.020	0.039	-0.025	-0.111	0.185	0.031	-0.120	0.107	-0.058	0.136	0.111	0.098	-0.056	0.131	0.137	-0.008	0.128	-0.114	0.071	-0.113
HDL-S	0.238	0.209	0.296	0.269	0.212	0.302	0.075	0.073	0.133	0.297	0.074	0.069	0.058	-0.001	0.150	-0.151	0.110	-0.152	0.190	0.008
HDL-VS	0.057	0.156	0.192	0.178	0.126	0.104	0.114	0.167	0.059	0.245	0.149	0.202	0.182	0.136	0.106	0.006	0.226	0.040	0.166	0.127
VLDL-Size	0.523	0.292	0.460	0.448	0.125	0.388	0.235	-0.028	0.320	0.129	-0.126	-0.073	-0.025	-0.132	0.087	-0.161	-0.006	-0.031	0.186	0.043
LDL-Size	0.059	0.047	0.028	0.044	0.095	0.075	0.028	-0.067	-0.012	0.049	0.054	-0.038	-0.032	0.014	0.071	0.123	-0.008	0.035	0.029	-0.098
HDL-Size	-0.238	-0.105	-0.235	-0.267	0.002	-0.201	-0.130	0.059	-0.168	-0.091	0.069	0.094	-0.069	0.168	0.047	0.146	0.085	0.060	-0.063	-0.094
ApoA1	-0.133	-0.019	-0.182	-0.114	0.172	-0.163	-0.180	0.085	-0.241	0.037	0.219	0.233	0.043	0.269	0.206	0.078	0.239	-0.082	0.016	-0.035
ApoB	0.240	0.325	0.284	0.362	0.235	0.325	0.359	0.304	0.148	0.283	0.202	0.187	0.263	0.167	0.109	0.190	0.292	0.446	0.351	0.154
